# Supplementary material for: Characterization of Transcription Factor Gene OsDRAP1 Conferring Drought Tolerance in Rice
Source: Front Plant Sci. 2018 Feb 1;9:94. doi: 10.3389/fpls.2018.00094 (PMC5799227; doi:10.3389/fpls.2018.00094)
Supplement: Table S1 — List of the differentially expressed gene in the OsDRAP1 overexpression line compared with WT under normal growth conditions. [file Table1.XLSX]

## Sheet: Table S1
Table S1 List of the differentially expressed gene in the OsDRAP1 overexpression line compared with WT under normal growth conditions
MSU_Locus	Log2FC	Function Annotation	Number of cis-element in the promoter region
			GCC-CORE	DRECRTCOREAT	DRE2COREZMRAB17	CRTDREHVCBF2
LOC_Os04g17660	2.07057	rhodanese-like domain containing protein	1	2	2
LOC_Os05g06920	1.30354	relA-SpoT like protein RSH4	4	1		1
LOC_Os05g10310	1.11576	acid phosphatase
LOC_Os05g45170	INF	UDP-Glycosyltransferase superfamily protein		2	1	1
LOC_Os06g20960	INF	SAM dependent carboxyl methyltransferase		2
LOC_Os09g36700	1.29217	Ribonuclease T2 family protein		1	1
LOC_Os10g28350	2.87464	RmlC-like cupins superfamily protein
LOC_Os11g35300	5.7075	expressed protein	1	1	1
LOC_Os01g03310	1.36101	BBTI1 - Bowman-Birk type bran trypsin inhibitor precursor
LOC_Os01g03320	1.93	BBTI2 - Bowman-Birk type bran trypsin inhibitor precursor
LOC_Os01g03340	2.11748	BBTI4 - Bowman-Birk type bran trypsin inhibitor precursor				2
LOC_Os01g13690	1.18352	D-aminoacid aminotransferase-like PLP-dependent enzyme	1
LOC_Os02g52150	1.63754	HSP20-like chaperones superfamily protein				1
LOC_Os05g15770	1.46406	chitinase A		1	1
LOC_Os07g13770	2.35491	UDP-Glycosyltransferase protein		2	1	2
LOC_Os08g04500	1.26145	terpene synthase 21 (OsTPS3)
LOC_Os10g35160	INF	expressed protein				1
LOC_Os11g45050	2.34296	NB-ARC domain-containing disease resistance protein
LOC_Os12g11860	2.52153	receptor like protein 6	1	2	2
LOC_Os12g36750	1.76115	TRICHOME BIREFRINGENCE-LIKE 16	1	1	1
LOC_Os05g30700	1.91983	expressed protein				2
LOC_Os08g31580	2.75751	ethylene-responsive transcription factor				2
LOC_Os01g62540	INF	Alpha/beta hydrolase related protein	1			1
LOC_Os05g39540	2.97427	zinc transporter 5 precursor				2
LOC_Os01g35330	1.99777	circumsporozoite protein precursor	2	1
LOC_Os02g01850	INF	expressed protein				1
LOC_Os03g18779	INF	expressed protein	3	3	1	1
LOC_Os03g43100	INF	expressed protein	2	3	1
LOC_Os04g02490	INF	expressed protein
LOC_Os04g32610	INF	expressed protein	2
LOC_Os05g08910	2.83008	expressed protein	2	1
LOC_Os05g50390	INF	expressed protein
LOC_Os07g01904	2.72594	expressed protein
LOC_Os07g01960	INF	hypothetical protein
LOC_Os07g03040	2.48241	expressed protein
LOC_Os07g05960	1.57322	expressed protein	3	1	1
LOC_Os07g06834	6.20176	expressed protein
LOC_Os07g39450	INF	expressed protein				1
LOC_Os08g08655	INF	expressed protein	3
LOC_Os08g10612	INF	expressed protein	5	1	1
LOC_Os08g31569	2.20491	expressed protein
LOC_Os10g22730	2.95668	expressed protein
LOC_Os10g39710	-1.69765	strictosidine synthase
LOC_Os10g40720	-2.12078	expansin B2
LOC_Os01g42520	-2.99089	Protein of unknown function, DUF642
LOC_Os10g14920	-2.44939	nodulin MtN21 /EamA-like transporter family protein
LOC_Os01g02780	-1.45229	PR5-like receptor kinase
LOC_Os01g36294	-1.4827	cytochrome P450
LOC_Os02g36190	-2.76085	cytochrome P450
LOC_Os04g24510	-1.3872	OsWAK36 - OsWAK receptor-like protein kinase
LOC_Os04g27790	-1.16124	Terpenoid cyclases/Protein prenyltransferase protein
LOC_Os04g33590	-1.62229	alpha/beta-Hydrolases superfamily protein
LOC_Os04g46970	-1.64322	UDP-glycosyltransferase 73B4
LOC_Os06g36890	-3.0484	UDP-Glycosyltransferase
LOC_Os03g18850	-1.30474	pathogenesis-related Bet v I family protein
LOC_Os10g16440	INS	CUE domain containing protein
LOC_Os02g55540	-2.4654	F-box/LRR-repeat protein 14
LOC_Os01g06310	-1.7291	glycine-rich cell wall structural protein precursor
LOC_Os02g18070	-1.30659	NB-ARC domain-containing disease resistance protein
LOC_Os02g36140	-3.03919	Terpenoid cyclases/Protein prenyltransferase protein
LOC_Os03g20330	-1.18422	VQ domain containing protein
LOC_Os03g52390	-1.62709	PIII1 - Proteinase inhibitor II family protein precursor
LOC_Os06g11800	-1.62278	annexin 1
LOC_Os11g12340	-1.27708	NB-ARC domain-containing disease resistance protein
LOC_Os11g17330	-2.17087	NB-ARC domain-containing disease resistance protein
LOC_Os12g36830	-2.14916	pathogenesis-related Bet v I family protein
LOC_Os12g36850	-1.56198	pathogenesis-related Bet v I family protein
LOC_Os04g09900	-3.07787	ent-kaurene synthase
LOC_Os06g33549	-2.68137	Protein phosphatase 2C family protein
LOC_Os08g14950	-2.83266	Leucine-rich repeat protein kinase family protein
LOC_Os01g38610	-2.27006	bHLH DNA-binding superfamily protein
LOC_Os06g01890	-2.29493	AGAMOUS-like 20
LOC_Os10g42130	-1.94555	NAC domain containing protein 71
LOC_Os02g25870	-2.16229	Translation elongation factor EF1A
LOC_Os01g42410	-1.26217	pleiotropic drug resistance 12
LOC_Os06g38120	-3.87604	low-affinity cation transporter OsLCT1
LOC_Os07g33780	-1.67917	pleiotropic drug resistance 11, ABC transporter
LOC_Os11g37700	-3.10212	pleiotropic drug resistance 11
LOC_Os11g37950	-1.39676	pathogenesis-related 4
LOC_Os01g24110	INS	expressed protein
LOC_Os01g68290	-1.67469	expressed protein
LOC_Os02g17590	INS	expressed protein
LOC_Os04g10924	-1.8581	expressed protein
LOC_Os06g13620	INS	expressed protein
LOC_Os07g19520	INS	expressed protein
LOC_Os09g13440	-1.54734	expressed protein
LOC_Os11g20330	-1.89542	expressed protein
LOC_Os11g28170	INS	expressed protein
Note: Genes with two fold change and a p-value ≤ 0.001 were designated as significantly differential expressed between OE-7 and WT. INF and INS indicates infinite and infinitesimal, respectively.
