# Supplementary material for: Characterization of Transcription Factor Gene OsDRAP1 Conferring Drought Tolerance in Rice
Source: Front Plant Sci. 2018 Feb 1;9:94. doi: 10.3389/fpls.2018.00094 (PMC5799227; doi:10.3389/fpls.2018.00094)
Supplement: Table S2 — List of the differentially expressed gene in OsDRAP1 overexpression line compared with WT under drought stress conditions. [file Table2.XLSX]

## Sheet: Table S2
Table S2 The list of differentially expressed genes in the OsDARP1 overexpression line compared with the WT under drought stress
MSU_Locus	Log2FC	Function Annotation
LOC_Os01g72530	1.52684	Calcium-binding EF-hand family protein
LOC_Os04g21130	2.20702	phloem protein 2-B12
LOC_Os09g21710	2.22976	zinc finger (AN1-like) family protein
LOC_Os03g58300	1.8493	Aldolase-type TIM barrel family protein
LOC_Os01g07170	1.64125	DNA-binding HORMA family protein
LOC_Os06g37020	2.50526	Protein of unknown function (DUF761)
LOC_Os04g31820	INF	Protein of unknown function (DUF 3339)
LOC_Os01g14630	2.01488	geranylgeranyl pyrophosphate synthase 1
LOC_Os01g50420	2.28952	mitogen-activated protein kinase kinase kinase 17
LOC_Os01g51540	1.38538	cytidine deaminase 1
LOC_Os02g02930	2.75359	terpene synthase 14
LOC_Os04g15920	1.82562	cinnamyl alcohol dehydrogenase 9
LOC_Os04g17660	1.8935	sulfurtransferase 18
LOC_Os04g27340	2.545	Terpenoid cyclases/Protein prenyltransferase OsTPS20
LOC_Os05g45170	INF	UDP-Glycosyltransferase superfamily protein
LOC_Os06g10160	1.10622	Protein kinase superfamily protein
LOC_Os06g21820	1.3324	jasmonate O-methyltransferase
LOC_Os07g46920	2.44445	sex determination protein tasselseed-2
LOC_Os08g07100	2.09323	Terpenoid cyclases
LOC_Os08g33740	1.58807	CSLA11 - cellulose synthase-like family A
LOC_Os08g41880	1.74114	nucleotide pyrophosphatase/phosphodiesterase
LOC_Os08g44210	1.28451	Dihydroneopterin aldolase
LOC_Os10g26110	2.19992	decarboxylase
LOC_Os10g28350	2.24611	RmlC-like cupins superfamily protein
LOC_Os10g35950	1.42219	HXXXD-type acyl-transferase family protein
LOC_Os12g27220	2.16106	HXXXD-type acyl-transferase family protein
LOC_Os12g27254	1.97364	HXXXD-type acyl-transferase family protein
LOC_Os03g47280	2.07531	VQ motif-containing protein
LOC_Os07g05960	2.31297	expressed protein
LOC_Os10g20510	2.16586	Family of unknown function (DUF566)
LOC_Os02g33330	1.43956	ACL2
LOC_Os06g46950	2.10991	Calcium-binding EF-hand family protein,OsCCD1
LOC_Os07g48280	1.38759	Protein of unknown function (DUF3133)
LOC_Os08g09390	4.27232	OsFBX264 - F-box domain containing protein
LOC_Os05g47960	2.02685	expressed protein
LOC_Os01g03680	1.82366	BBTI8 - Bowman-Birk type bran trypsin inhibitor precursor
LOC_Os01g58100	2.3932	polyphenol oxidase
LOC_Os01g64470	1.45442	harpin-induced protein 1 domain containing protein
LOC_Os02g35329	2.56115	RING/U-box superfamily protein
LOC_Os02g45710	1.29008	brassinosteroid-responsive RING-H2
LOC_Os02g48770	2.41285	S-adenosyl-L-methionine-dependent methyltransferase
LOC_Os03g01300	1.54378	azelaic acid induced 1
LOC_Os03g19720	1.24055	Ca2+-binding protein 1
LOC_Os04g43800	1.58654	PHE ammonia lyase 1，OsPAL6
LOC_Os04g58810	1.80867	CAF1 family ribonuclease containing protein
LOC_Os05g31620	1.94765	EF hand calcium-binding protein family,OsCML15
LOC_Os05g40810	1.34621	BRCA1 C Terminus domain containing protein
LOC_Os07g48050	1.55223	Peroxidase superfamily protein
LOC_Os10g25230	1.51241	jasmonate-zim-domain protein 11,OsJAZ13
LOC_Os03g08330	1.69527	jasmonate-zim-domain protein 1
LOC_Os06g46475	2.28942	WD domain, G-beta repeat domain containing protein
LOC_Os09g26780	1.36531	jasmonate-zim-domain protein 1,OsJAZ8
LOC_Os03g60570	1.44022	C2H2-type zinc finger family protein
LOC_Os04g43680	1.46327	myb domain protein 15 MYB TF
LOC_Os08g36920	2.77118	AP2 domain containing protein
LOC_Os09g28440	3.53775	OsEATB
LOC_Os10g41330	2.238	ethylene responsive element binding factor 5
LOC_Os11g02520	1.63643	WRKY DNA-binding protein 46,OsWRKY89
LOC_Os01g41420	2.36191	Transmembrane amino acid transporter family protein
LOC_Os01g62950	1.66944	RAB GTPase homolog A2B
LOC_Os03g05750	1.64964	Heavy metal transport/detoxification superfamily protein
LOC_Os01g35330	1.95614	circumsporozoite protein precursor
LOC_Os01g49750	4.52491	expressed protein
LOC_Os01g51670	1.52087	expressed protein
LOC_Os01g68290	1.46268	expressed protein
LOC_Os02g11859	1.66943	expressed protein
LOC_Os03g02470	INF	expressed protein
LOC_Os03g18779	INF	expressed protein
LOC_Os03g43100	INF	expressed protein
LOC_Os04g32610	INF	expressed protein
LOC_Os05g50390	INF	expressed protein
LOC_Os06g04240	1.65383	expressed protein
LOC_Os06g11760	2.18743	expressed protein
LOC_Os06g43810	1.47143	expressed protein
LOC_Os07g01904	2.6925	expressed protein
LOC_Os07g01960	INF	hypothetic protein
LOC_Os07g03040	4.72767	expressed protein
LOC_Os07g06834	6.81056	expressed protein
LOC_Os07g39450	INF	expressed protein
LOC_Os08g04580	INF	expressed protein
LOC_Os08g08655	INF	expressed protein
LOC_Os08g13710	INF	expressed protein
LOC_Os10g22630	9.13152	expressed protein
LOC_Os11g10590	2.65549	expressed protein
LOC_Os11g35300	3.89757	expressed protein
LOC_Os01g63190	-3.83637	laccase 7
LOC_Os11g27329	-3.59341	serine carboxypeptidase-like 7,OsSCP62
LOC_Os07g41200	-2.23	GL7
LOC_Os01g58280	-1.58826	Subtilase family protein,OsSub8
LOC_Os02g16940	-4.21931	Subtilase family protein,OsSub13
LOC_Os03g56930	-2.10375	hydroxyproline-rich glycoprotein family protein
LOC_Os06g48200	-2.73735	xyloglucan endotransglucosylase/hydrolase 25
LOC_Os10g36170	-1.40355	Bifunctional inhibitor/lipid-transfer protein
LOC_Os10g38080	-1.52826	Subtilase family protein,OsSub61
LOC_Os11g02369	-1.44294	lipid transfer protein 1
LOC_Os11g24070	-2.16045	lipid transfer protein 12
LOC_Os11g35710	-1.19475	cycloartenol synthase 1,OsOSC11
LOC_Os07g09050	-2.38232	Exostosin family protein
LOC_Os10g14920	-1.81296	nodulin MtN21 /EamA-like transporter family protein
LOC_Os04g27670	-1.83121	terpene synthase 21
LOC_Os04g33590	-1.4142	alpha/beta-Hydrolases superfamily protein
LOC_Os04g41640	INS	chitinase, putative
LOC_Os04g41680	-2.06442	homolog of carrot EP3-3 chitinase
LOC_Os04g58200	-3.63373	protochlorophyllide oxidoreductase A,OsPORA
LOC_Os10g38360	-2.11132	glutathione S-transferase TAU 18
LOC_Os10g38940	-1.79899	beta-hydroxylase 1
LOC_Os03g42520	-1.75989	expressed protein
LOC_Os08g30520	-2.27705	Plant protein of unknown function (DUF247)
LOC_Os05g43930	-1.58425	O-methyltransferase family protein
LOC_Os08g19420	-2.22907	O-methyltransferase family protein
LOC_Os10g25487	-2.00139	NB-ARC domain-containing disease resistance protein
LOC_Os06g33549	-3.45764	Protein phosphatase 2C family protein
LOC_Os07g42626	-1.96995	STRUBBELIG-receptor family 7
LOC_Os01g03360	-2.82834	BBTI5 - Bowman-Birk type bran trypsin inhibitor
LOC_Os01g22352	-1.86987	Peroxidase superfamily protein
LOC_Os01g22370	-1.67413	Peroxidase superfamily protein
LOC_Os03g14050	-1.68625	Pathogenesis-related thaumatin superfamily protein
LOC_Os03g18130	-1.97888	asparagine synthetase 2,OsAS1
LOC_Os05g28210	-3.01914	Stress induced protein,OsEm1
LOC_Os05g37880	-2.02926	growth regulator related protein
LOC_Os11g26570	-2.01077	Dehydrin family protein
LOC_Os05g04180	-1.9186	agenet domain-containing protein
LOC_Os02g36140	-1.88976	Terpenoid cyclases,OsDTC1; OsKS3
LOC_Os01g23710	-1.60801	no apical meristem protein
LOC_Os06g01890	-2.52535	AGAMOUS-like 20
LOC_Os07g01820	-1.83767	MADS-box transcription factor,OsMADS15
LOC_Os08g41960	-2.36663	MADS-box transcription factor,OsMADS37
LOC_Os10g04280	INS	DNA-directed RNA polymerase II subunit RPB1
LOC_Os04g32850	-3.20012	pi21
LOC_Os05g48416	-1.89947	alpha/beta-Hydrolases superfamily protein
LOC_Os06g38120	-2.43013	low-affinity cation transporter
LOC_Os12g22284	-1.3983	white-brown complex homolog protein 11
LOC_Os01g13285	INS	expressed protein
LOC_Os01g52830	-2.3717	Protein of unknown function (DUF1264)
LOC_Os03g26490	-1.38627	expressed protein
LOC_Os04g31710	-2.5343	expressed protein
LOC_Os07g15959	-1.18946	expressed protein
LOC_Os11g20330	-1.97659	expressed protein
Note: Genes with two fold change and a p-value ≤ 0.001 were designated as significantly differential expressed between OE-7 and WT. INF and INS indicates infinite and infinitesimal, respectively.
