# Supplementary material for: Characterization of Transcription Factor Gene OsDRAP1 Conferring Drought Tolerance in Rice
Source: Front Plant Sci. 2018 Feb 1;9:94. doi: 10.3389/fpls.2018.00094 (PMC5799227; doi:10.3389/fpls.2018.00094)
Supplement: Table S3 — List of interacting proteins of OsDRAP1 identified by yeast two-hybridization screening. [file Table3.XLSX]

## Sheet: Table S3
Table S3 List of interacting proteins of OsDRAP1 identified by the yeast two-hybridization screening
Clone	Gene ID	Function Annotation	GO Category
D1	LOC_Os04g43390	Os4bglu16 - monolignol beta-glucoside homologue	metabolic process
D2	LOC_Os01g52110	OsRZFP34	binding
D3	LOC_Os07g49400	OsAPX2; APXb	metabolic process
D4	LOC_Os05g42424	Polyubiquitin protein	protein modification process
D5	LOC_Os08g33820	LHC I type IV chlorophyll binding protein	response to stress
D6	LOC_Os07g37250	THYLAKOID FORMATION1	photosynthesis
D7	LOC_Os12g33150	Unknown	unknown
D8	LOC_Os03g14590	EF-Hand type domain containing protein	binding
D9	LOC_Os01g10400	Similar to Metallothionein-like protein type 3	unknown
D10	LOC_Os01g47070	glycosyl hydrolase	response to stress
D11	LOC_Os01g49190	Similar to ATP synthase beta chain	response to stress
D12	LOC_Os01g49290	OsRACK1A	nucleotide binding
D13	LOC_Os02g27030	Similar to Cysteine proteinase 1 precursor	response to stress
D14	LOC_Os02g32520	OsClpD1	metabolic process
D15	LOC_Os02g47900	SET domain protein SDG117	binding
D16	LOC_Os02g57280	OsCBSX3,CBS domain containing protein	response to stress
D17	LOC_Os03g03910	OsCATC;noe1	response to stress
D18	LOC_Os03g15700	Similar to Splicing factor 3A subunit 2	binding
D19	LOC_Os03g47610	Thiamine biosynthesis protein thiC	metabolic process
D20	LOC_Os05g33840	transketolase	metabolic process
D21	LOC_Os05g49700	AP2 domain containing protein	binding
D22	LOC_Os06g07540	SRWD3, Similar to GAMYB-binding protein	plasma membrane
D23	LOC_Os06g15990	OsALDH2B1	metabolic process
D24	LOC_Os07g37030	cytochrome b6-f complex iron-sulfur subunit	response to stress
D25	LOC_Os08g26870	wound responsive protein	response to stress
D26	LOC_Os08g41100	CHIT12 - Chitinase family protein precursor	response to stress
D27	LOC_Os09g27030	Oryzain gamma chain precursor (EC 3.4.22.-)	metabolic process
D28	LOC_Os09g33670	zinc finger, C3HC4 type domain containing protein	binding
D29	LOC_Os10g01134	OsSCP46, Peptidase S10	metabolic process
D30	Os12g0597600	KH domain containing protein	binding
